# Supplementary material for: Antegrade intramedullary fixation for adolescent fifth metacarpal neck fracture and its impact on epiphyseal growth
Source: BMC Musculoskelet Disord. 2021 Jun 15;22:546. doi: 10.1186/s12891-021-04436-w (PMC8204464; doi:10.1186/s12891-021-04436-w)
Supplement: Supplementary file 1 — Additional file 1. [file 12891_2021_4436_MOESM1_ESM.xlsx]

## Sheet: Sheet1
Patients	Gender	Age(year)	Dominant hand	Left/Right	Epiphyseal closure(Pre‑op)	Pre‑op, ˚	Postop, ˚	Unaffected	Kirschner Wire position	cross-sectional area (%)	DASH	VAS	ROM of MCP (Affected)	Unaffected ROM of MCP	Grip strength	Fracture healing time(months)	followed-up (months)
1				right 4	N	43.2	14.9	14.5	peripherally	3.7			86.5	87.1
	M	12	Y	right 5	N	46.7	17.7	16.7	centrally	3.9	4	2	86.6	86.9	90	3	24
2	M	11	Y	right	N	42.3	18.2	17.4	peripherally	3.6	2	0	92.4	92.5	89	2	24
3	M	16	Y	right	Y	44.7	17.5	16.3	centrally	3.8	0	0	87.5	88.6	101	4	24
4	F	14	N	right	N	45.2	15.8	14.3	centrally	2.9	0	0	87.6	88.2	85	2	24
5	M	14	Y	left	N	44.7	12.8	13.8	centrally	4.9	1	0	85.8	85.6	95	4	24
6	M	12	Y	right	N	40.5	11.5	12.6	centrally	3.8	2	0	86.9	88.9	92	2	24
7	M	13	Y	right	N	49.8	15.5	14.2	peripherally	3.1	1	0	86.3	86.8	94	2	24
8	M	13	N	left	N	45.9	18.5	17.3	centrally	3.5	4	0	87.6	86.3	87	2	24
9	M	14	Y	right	N	41.2	16.3	15.5	centrally	2.2	0	0	85.5	86.8	91	3	12
10	M	13	N	right	N	46.8	12.1	12.6	peripherally	2.1	3	0	91.5	91.3	88	4	12
11	M	14	Y	right	Y	42.9	18.1	16.9	peripherally	4	2	0	91.3	92.4	95	2	12
12	F	12	Y	right	N	43.2	16.5	17.5	centrally	3.6	2	0	91.2	92.5	88.5	3	12
13	M	13	Y	right	N	44.3	17.9	16.7	centrally	4.2	3	0	90.3	88.3	99	4	12
14	M	11	Y	right	N	41.4	16.1	14	peripherally	3	0	0	87.2	88.1	85	3.5	12
15	F	14	N	left	N	44.5	13.6	14.8	centrally	4.7	1	0	85.7	85.9	96	2	12
16	M	16	Y	right	Y	41.5	11.6	12.8	centrally	3.9	2	0	87.5	91.5	92	2	12
17	M	12	Y	right	N	49.1	18.7	16.7	peripherally	3.2	4	2	86.2	86.6	95	2	12
18	F	14	Y	right	N	48.8	18.7	17.4	centrally	3.7	4	0	87.1	86.3	86	2.5	12
19	M	14	N	right	N	41.6	11.8	13.9	centrally	2.3	0	0	85.5	85.8	92	2	12
20	M	13	Y	right	N	45.7	16.6	14.4	peripherally	2.1	0	0	86.7	88	87	2	12
21	M	14	N	right	N	44.8	15.8	13.4	centrally	3.9	2	0	92.5	91.5	95	3.5	12
AVEAGE	17:4	13.2857	15:6	3:18		44.4909	15.7364	15.1682	14:8	3.45909	1.7619	0.190476	87.9727	88.45	91.5476	2.69048	16.5714
SD		1.34695				2.64267	2.46896	1.70444		0.779902	1.48003	0.601585	2.35436	2.38802	4.51637	0.828797
t						-47.89		2.02					-1.81
p						6.22262e-23		0.0561244					0.0843404
	no	yes
	13	1
	7	1
p			0.567
